# Supplementary material for: Stereoselective Synthesis of Axially Chiral 5,5′-Linked bis-1-Arylisochromans with Antibacterial Activity
Source: Int J Mol Sci. 2025 Aug 12;26(16):7777. doi: 10.3390/ijms26167777 (PMC12386651; doi:10.3390/ijms26167777)
Supplement: Supplementary file 1 [file ijms-26-07777-s001.zip]

Archive with 1 entries (1 files):
- ijms-3772420-supplementary.pdf
